# Supplementary material for: Familiarity modulates both intra- and interspecific yawn contagion in red-capped mangabeys
Source: Sci Rep. 2022 Jul 1;12:11138. doi: 10.1038/s41598-022-15395-0 (PMC9249767; doi:10.1038/s41598-022-15395-0)
Supplement: Supplementary file 2 — Supplementary Information 2. [file 41598_2022_15395_MOESM2_ESM.csv]

ID	Sex of the tested ID	SPECIESg	FAMILIARITY	Condition	TIME	ORDER	SDB_8	Frontal_Looking	OutYR8	Yawn_response	Number of yawns (8 min)
BELL	Female	P. hamadryas	Unfamiliar	Control	A	2	0.026	0,143	1	0	0
CARILLON	Male	P. hamadryas	Unfamiliar	Control	A	2	0.043	0,068	0	1	2
CHIPIE	Female	P. hamadryas	Unfamiliar	Control	M	4	0.009	0,063	1	0	0
CHIPSE	Female	P. hamadryas	Unfamiliar	Control	A	2	0.014	0,185	0	0	0
ELKY	Male	P. hamadryas	Unfamiliar	Control	M	4	0.303	0,729	0	1	1
GEORGE	Male	P. hamadryas	Unfamiliar	Control	A	6	0.098	0,428	0	1	1
ISBA	Male	P. hamadryas	Unfamiliar	Control	A	4	0.225	0,303	0	1	2
JULIE	Female	P. hamadryas	Unfamiliar	Control	M	4	0.02	0,267	1	0	0
KAMEL	Male	P. hamadryas	Unfamiliar	Control	A	4	0.007	0,49	0	1	3
KARGI	Male	P. hamadryas	Unfamiliar	Control	A	5	0.045	0,142	0	0	0
LUPA	Male	P. hamadryas	Unfamiliar	Control	A	5	0.025	0,475	1	0	0
MAILLETTE	Female	P. hamadryas	Unfamiliar	Control	M	5	0.013	0,154	1	0	0
MANY	Female	P. hamadryas	Unfamiliar	Control	A	1	0.01	0,084	0	1	1
PIRATE	Male	P. hamadryas	Unfamiliar	Control	A	5	0.032	0,271	0	1	1
ROBY	Male	P. hamadryas	Unfamiliar	Control	M	5	0.168	0,346	0	1	2
TIPS	Male	P. hamadryas	Unfamiliar	Control	M	4	0.047	0,48	0	1	4
TRISKELLE	Female	P. hamadryas	Unfamiliar	Control	M	1	0.023	0,688	0	0	0
BELL	Female	P. hamadryas	Unfamiliar	Yawn	A	6	0.157	0,21	0	1	2
CARILLON	Male	P. hamadryas	Unfamiliar	Yawn	A	4	0.008	0,236	1	1	1
CHIPIE	Female	P. hamadryas	Unfamiliar	Yawn	M	2	0.006	0,301	1	0	0
CHIPSE	Female	P. hamadryas	Unfamiliar	Yawn	A	4	0	0,09	0	1	2
ELKY	Male	P. hamadryas	Unfamiliar	Yawn	M	3	0.021	0,841	0	1	10
GEORGE	Male	P. hamadryas	Unfamiliar	Yawn	A	5	0.021	0,459	0	1	1
ISBA	Male	P. hamadryas	Unfamiliar	Yawn	M	6	0.075	0,318	0	1	2
JULIE	Female	P. hamadryas	Unfamiliar	Yawn	A	5	0.01	0,161	0	1	1
KAMEL	Male	P. hamadryas	Unfamiliar	Yawn	M	1	0.046	0,713	0	1	1
KARGI	Male	P. hamadryas	Unfamiliar	Yawn	A	6	0.034	0,161	0	0	0
LUPA	Male	P. hamadryas	Unfamiliar	Yawn	A	6	0.015	0,064	0	1	1
MAILLETTE	Female	P. hamadryas	Unfamiliar	Yawn	M	1	0	0,276	0	0	0
MANY	Female	P. hamadryas	Unfamiliar	Yawn	A	3	0	0,07	0	0	0
PIRATE	Male	P. hamadryas	Unfamiliar	Yawn	A	3	0.023	0,215	1	0	0
ROBY	Male	P. hamadryas	Unfamiliar	Yawn	A	3	0	0,602	1	0	0
TIPS	Male	P. hamadryas	Unfamiliar	Yawn	A	5	0.06	0,301	0	0	0
TRISKELLE	Female	P. hamadryas	Unfamiliar	Yawn	A	3	0.062	0,635	0	0	0
BELL	Female	H. sapiens	Unfamiliar	Control	M	1	0.023	0,066	1	0	0
CARILLON	Male	H. sapiens	Unfamiliar	Control	M	3	0.039	0,521	0	1	5
CHIPIE	Female	H. sapiens	Unfamiliar	Control	M	3	0	0,221	0	0	0
CHIPSE	Female	H. sapiens	Unfamiliar	Control	A	5	0.005	0,065	0	0	0
ELKY	Male	H. sapiens	Unfamiliar	Control	A	6	0.057	0,301	0	1	5
GEORGE	Male	H. sapiens	Unfamiliar	Control	M	4	0.01	0,167	1	1	1
ISBA	Male	H. sapiens	Unfamiliar	Control	A	1	0.021	0,405	1	0	0
JULIE	Female	H. sapiens	Unfamiliar	Control	A	2	0	0,017	1	0	0
KAMEL	Male	H. sapiens	Unfamiliar	Control	M	6	0	0,532	0	1	2
KARGI	Male	H. sapiens	Unfamiliar	Control	M	3	0.061	0,085	0	1	6
LUPA	Male	H. sapiens	Unfamiliar	Control	M	1	0.009	0,562	1	0	0
MAILLETTE	Female	H. sapiens	Unfamiliar	Control	M	4	0.209	0,145	0	1	1
MANY	Female	H. sapiens	Unfamiliar	Control	M	6	0.018	0,097	0	0	0
PIRATE	Male	H. sapiens	Unfamiliar	Control	M	1	0.074	0,245	1	0	0
ROBY	Male	H. sapiens	Unfamiliar	Control	A	6	0	0,499	1	0	0
TIPS	Male	H. sapiens	Unfamiliar	Control	M	1	0.008	0,337	0	0	0
TRISKELLE	Female	H. sapiens	Unfamiliar	Control	A	6	0.062	0,207	0	0	0
BELL	Female	H. sapiens	Unfamiliar	Yawn	M	2	0.168	0,428	0	1	5
CARILLON	Male	H. sapiens	Unfamiliar	Yawn	A	1	0.034	0,56	0	1	4
CHIPIE	Female	H. sapiens	Unfamiliar	Yawn	A	5	0	0,14	0	0	0
CHIPSE	Female	H. sapiens	Unfamiliar	Yawn	M	3	0.208	0,295	0	1	3
ELKY	Male	H. sapiens	Unfamiliar	Yawn	A	1	0.035	0,617	0	1	3
GEORGE	Male	H. sapiens	Unfamiliar	Yawn	M	3	0	0,257	0	1	2
ISBA	Male	H. sapiens	Unfamiliar	Yawn	M	3	0.148	0,242	0	1	4
JULIE	Female	H. sapiens	Unfamiliar	Yawn	M	6	0.017	0,332	1	1	1
KAMEL	Male	H. sapiens	Unfamiliar	Yawn	M	5	0.02	0,624	0	1	1
KARGI	Male	H. sapiens	Unfamiliar	Yawn	M	2	0.026	0,106	0	1	5
LUPA	Male	H. sapiens	Unfamiliar	Yawn	M	4	0	0,259	1	0	0
MAILLETTE	Female	H. sapiens	Unfamiliar	Yawn	A	2	0	0,422	0	0	0
MANY	Female	H. sapiens	Unfamiliar	Yawn	M	4	0.005	0,199	0	0	0
PIRATE	Male	H. sapiens	Unfamiliar	Yawn	A	2	0.13	0,206	1	0	0
ROBY	Male	H. sapiens	Unfamiliar	Yawn	A	1	0.038	0,447	0	1	1
TIPS	Male	H. sapiens	Unfamiliar	Yawn	A	2	0.004	0,366	0	0	0
TRISKELLE	Female	H. sapiens	Unfamiliar	Yawn	A	4	0.051	0,467	1	0	0
BELL	Female	C. torquatus	Unfamiliar	Control	M	4	0.067	0,226	0	1	1
CARILLON	Male	C. torquatus	Unfamiliar	Control	A	5	0.006	0,455	0	1	3
CHIPIE	Female	C. torquatus	Unfamiliar	Control	M	6	0.037	0,59	1	0	0
CHIPSE	Female	C. torquatus	Unfamiliar	Control	M	6	0.025	0,178	0	1	1
ELKY	Male	C. torquatus	Unfamiliar	Control	A	3	0.025	0,792	1	0	0
GEORGE	Male	C. torquatus	Unfamiliar	Control	A	1	0	0,571	1	0	0
ISBA	Male	C. torquatus	Unfamiliar	Control	M	5	0.14	0,513	1	0	0
JULIE	Female	C. torquatus	Unfamiliar	Control	A	3	0	0,281	0	0	0
KAMEL	Male	C. torquatus	Unfamiliar	Control	A	2	0.013	0,766	0	0	0
KARGI	Male	C. torquatus	Unfamiliar	Control	A	4	0.12	0,611	1	0	0
LUPA	Male	C. torquatus	Unfamiliar	Control	M	2	0.008	0,041	1	0	0
MAILLETTE	Female	C. torquatus	Unfamiliar	Control	A	6	0	0,36	0	0	0
MANY	Female	C. torquatus	Unfamiliar	Control	A	5	0.012	0,038	0	0	0
PIRATE	Male	C. torquatus	Unfamiliar	Control	M	6	0	0,155	1	1	2
ROBY	Male	C. torquatus	Unfamiliar	Control	M	4	0.008	0,554	1	1	1
TIPS	Male	C. torquatus	Unfamiliar	Control	A	6	0.006	0,536	1	1	3
TRISKELLE	Female	C. torquatus	Unfamiliar	Control	M	2	0.031	0,223	0	0	0
BELL	Female	C. torquatus	Unfamiliar	Yawn	M	5	0.254	0,242	0	0	0
CARILLON	Male	C. torquatus	Unfamiliar	Yawn	M	6	0	0,766	1	1	2
CHIPIE	Female	C. torquatus	Unfamiliar	Yawn	A	1	0	0,392	0	1	2
CHIPSE	Female	C. torquatus	Unfamiliar	Yawn	A	1	0.09	0,384	0	1	6
ELKY	Male	C. torquatus	Unfamiliar	Yawn	M	2	0.037	0,557	1	1	1
GEORGE	Male	C. torquatus	Unfamiliar	Yawn	A	6	0	0,522	1	1	1
ISBA	Male	C. torquatus	Unfamiliar	Yawn	A	2	0.065	0,618	0	1	1
JULIE	Female	C. torquatus	Unfamiliar	Yawn	M	1	0.079	0,195	0	0	0
KAMEL	Male	C. torquatus	Unfamiliar	Yawn	M	3	0.033	0,704	1	1	4
KARGI	Male	C. torquatus	Unfamiliar	Yawn	A	1	0.124	0,117	1	1	2
LUPA	Male	C. torquatus	Unfamiliar	Yawn	M	3	0.08	0,167	0	0	0
MAILLETTE	Female	C. torquatus	Unfamiliar	Yawn	M	3	0	0,775	0	1	1
MANY	Female	C. torquatus	Unfamiliar	Yawn	A	2	0.013	0,06	0	1	1
PIRATE	Male	C. torquatus	Unfamiliar	Yawn	A	4	0.01	0,214	0	1	2
ROBY	Male	C. torquatus	Unfamiliar	Yawn	M	2	0.003	0,806	0	1	3
TIPS	Male	C. torquatus	Unfamiliar	Yawn	M	3	0	0,786	0	1	8
TRISKELLE	Female	C. torquatus	Unfamiliar	Yawn	A	5	0.089	0,319	0	0	0
