# Supplementary material for: Familiarity modulates both intra- and interspecific yawn contagion in red-capped mangabeys
Source: Sci Rep. 2022 Jul 1;12:11138. doi: 10.1038/s41598-022-15395-0 (PMC9249767; doi:10.1038/s41598-022-15395-0)
Supplement: Supplementary file 3 — Supplementary Information 3. [file 41598_2022_15395_MOESM3_ESM.csv]

ID	sex	SPECIESg	FAMILIARITY	CONDITION	TIME	ORDER	SDB_8	Frontal_Looking	Out_YR8	Yawn_response	Number of yawns (8 min)
BELL	Female	H. sapiens	Familiar	Control	A	7	0.027	0,062	0	1	1
CARILLON	Male	H. sapiens	Familiar	Control	M	2	0.025	0,171	1.125	1	1
CHIPIE	Female	H. sapiens	Familiar	Control	A	6	0.048	0,104	0.125	0	0
CHIPSE	Female	H. sapiens	Familiar	Control	A	2	0.024	0,148	0	0	0
ELKY	Male	H. sapiens	Familiar	Control	A	7	0.033	0,44	0	0	0
GEORGE	Male	H. sapiens	Familiar	Control	A	4	0.018	0,186	1.125	0	0
ISBA	Male	H. sapiens	Familiar	Control	M	2	0.07	0,181	0.625	1	1
JULIE	Female	H. sapiens	Familiar	Control	M	1	0.024	0,145	0	0	0
KAMEL	Male	H. sapiens	Familiar	Control	M	3	0.058	0,469	0.125	1	1
KARGI	Male	H. sapiens	Familiar	Control	A	5	0.039	0,084	0	0	0
LUPA	Male	H. sapiens	Familiar	Control	A	8	0.007	0,267	0.125	0	0
MAILLETTE	Female	H. sapiens	Familiar	Control	M	1	0.01	0,365	0.25	0	0
MANY	Female	H. sapiens	Familiar	Control	M	4	0	0,116	0	0	0
PIRATE	Male	H. sapiens	Familiar	Control	M	2	0	0,196	1.25	0	0
ROBY	Male	H. sapiens	Familiar	Control	A	7	0.002	0,145	0.125	0	0
TIPS	Male	H. sapiens	Familiar	Control	A	1	0	0,217	0.125	1	1
TRISKELLE	Female	H. sapiens	Familiar	Control	M	5	0.111	0,132	0.25	0	0
BELL	Female	H. sapiens	Familiar	Yawn	A	3	0.19	0,067	0	1	2
CARILLON	Male	H. sapiens	Familiar	Yawn	A	8	0.006	0,202	0.125	1	4
CHIPIE	Female	H. sapiens	Familiar	Yawn	M	1	0	0,265	0.125	1	3
CHIPSE	Female	H. sapiens	Familiar	Yawn	M	3	0.143	0,101	0	1	2
ELKY	Male	H. sapiens	Familiar	Yawn	M	2	0.149	0,48	0.5	1	4
GEORGE	Male	H. sapiens	Familiar	Yawn	M	6	0	0,408	0.875	1	3
ISBA	Male	H. sapiens	Familiar	Yawn	A	8	0.081	0,281	0	1	9
JULIE	Female	H. sapiens	Familiar	Yawn	A	8	0.099	0,132	0	1	3
KAMEL	Male	H. sapiens	Familiar	Yawn	A	1	0	0,342	0	1	8
KARGI	Male	H. sapiens	Familiar	Yawn	M	4	0.069	0,091	0	1	2
LUPA	Male	H. sapiens	Familiar	Yawn	A	8	0	0,114	0	1	1
MAILLETTE	Female	H. sapiens	Familiar	Yawn	A	8	0.016	0,138	0	1	5
MANY	Female	H. sapiens	Familiar	Yawn	A	7	0.006	0,038	0	1	3
PIRATE	Male	H. sapiens	Familiar	Yawn	M	7	0.074	0,262	0.375	1	1
ROBY	Male	H. sapiens	Familiar	Yawn	M	1	0.006	0,296	0.25	1	3
TIPS	Male	H. sapiens	Familiar	Yawn	M	2	0	0,562	0	1	3
TRISKELLE	Female	H. sapiens	Familiar	Yawn	A	4	0.108	0,398	0	1	7
BELL	Female	H. sapiens	Unfamiliar	Control	M	2	0.023	0,066	0.125	0	0
CARILLON	Male	H. sapiens	Unfamiliar	Control	M	6	0.039	0,521	0.625	1	5
CHIPIE	Female	H. sapiens	Unfamiliar	Control	M	3	0	0,221	0	0	0
CHIPSE	Female	H. sapiens	Unfamiliar	Control	A	7	0.005	0,065	0	0	0
ELKY	Male	H. sapiens	Unfamiliar	Control	A	8	0.057	0,301	0.25	1	5
GEORGE	Male	H. sapiens	Unfamiliar	Control	M	5	0.01	0,167	0.875	1	1
ISBA	Male	H. sapiens	Unfamiliar	Control	A	1	0.021	0,405	0.25	0	0
JULIE	Female	H. sapiens	Unfamiliar	Control	A	3	0	0,017	0.5	0	0
KAMEL	Male	H. sapiens	Unfamiliar	Control	M	8	0	0,532	0	1	2
KARGI	Male	H. sapiens	Unfamiliar	Control	M	3	0.061	0,085	0	1	6
LUPA	Male	H. sapiens	Unfamiliar	Control	M	1	0.009	0,562	0.125	0	0
MAILLETTE	Female	H. sapiens	Unfamiliar	Control	M	5	0.209	0,145	0	1	1
MANY	Female	H. sapiens	Unfamiliar	Control	M	6	0.018	0,097	0	0	0
PIRATE	Male	H. sapiens	Unfamiliar	Control	M	4	0.074	0,245	0.5	0	0
ROBY	Male	H. sapiens	Unfamiliar	Control	A	8	0	0,499	0.375	0	0
TIPS	Male	H. sapiens	Unfamiliar	Control	M	3	0.008	0,337	0	0	0
TRISKELLE	Female	H. sapiens	Unfamiliar	Control	A	8	0.062	0,207	0	0	0
BELL	Female	H. sapiens	Unfamiliar	Yawn	M	4	0.168	0,428	0	1	5
CARILLON	Male	H. sapiens	Unfamiliar	Yawn	A	1	0.034	0,56	0.125	1	4
CHIPIE	Female	H. sapiens	Unfamiliar	Yawn	A	4	0	0,14	0	0	0
CHIPSE	Female	H. sapiens	Unfamiliar	Yawn	M	5	0.208	0,295	0	1	3
ELKY	Male	H. sapiens	Unfamiliar	Yawn	A	1	0.035	0,617	0	1	3
GEORGE	Male	H. sapiens	Unfamiliar	Yawn	M	3	0	0,257	0	1	2
ISBA	Male	H. sapiens	Unfamiliar	Yawn	M	4	0.148	0,242	0.125	1	4
JULIE	Female	H. sapiens	Unfamiliar	Yawn	M	7	0.017	0,332	0	1	1
KAMEL	Male	H. sapiens	Unfamiliar	Yawn	M	7	0.02	0,624	0.125	1	1
KARGI	Male	H. sapiens	Unfamiliar	Yawn	M	2	0.026	0,106	0	1	5
LUPA	Male	H. sapiens	Unfamiliar	Yawn	M	5	0	0,259	0.25	0	0
MAILLETTE	Female	H. sapiens	Unfamiliar	Yawn	A	3	0	0,422	0	0	0
MANY	Female	H. sapiens	Unfamiliar	Yawn	M	3	0.005	0,199	0	0	0
PIRATE	Male	H. sapiens	Unfamiliar	Yawn	A	5	0.13	0,206	0.5	0	0
ROBY	Male	H. sapiens	Unfamiliar	Yawn	A	2	0.038	0,447	0	1	1
TIPS	Male	H. sapiens	Unfamiliar	Yawn	A	5	0.004	0,366	0	0	0
TRISKELLE	Female	H. sapiens	Unfamiliar	Yawn	A	6	0.051	0,467	0.125	0	0
BELL	Female	C. torquatus	Familiar	Control	M	1	0.028	0,133	0	0	0
CARILLON	Male	C. torquatus	Familiar	Control	M	5	0.025	0,397	1.125	1	2
CHIPIE	Female	C. torquatus	Familiar	Control	A	7	0.037	0,076	0	0	0
CHIPSE	Female	C. torquatus	Familiar	Control	M	4	0.043	0,221	0	0	0
ELKY	Male	C. torquatus	Familiar	Control	M	3	0.061	0,363	0.375	1	4
GEORGE	Male	C. torquatus	Familiar	Control	M	7	0.014	0,331	0	0	0
ISBA	Male	C. torquatus	Familiar	Control	M	7	0.134	0,326	0	1	4
JULIE	Female	C. torquatus	Familiar	Control	A	6	0.015	0,021	0	0	0
KAMEL	Male	C. torquatus	Familiar	Control	A	6	0	0,536	0	0	0
KARGI	Male	C. torquatus	Familiar	Control	M	8	0.005	0,043	0	0	0
LUPA	Male	C. torquatus	Familiar	Control	A	6	0.039	0,23	0	0	0
MAILLETTE	Female	C. torquatus	Familiar	Control	A	2	0	0,38	0	0	0
MANY	Female	C. torquatus	Familiar	Control	M	2	0	0,137	0	0	0
PIRATE	Male	C. torquatus	Familiar	Control	A	1	0.021	0,276	0.125	1	1
ROBY	Male	C. torquatus	Familiar	Control	M	3	0.002	0,147	0	1	1
TIPS	Male	C. torquatus	Familiar	Control	M	4	0	0,346	0	0	0
TRISKELLE	Female	C. torquatus	Familiar	Control	M	2	0.03	0,593	0	0	0
BELL	Female	C. torquatus	Familiar	Yawn	A	5	0.081	0,12	0.125	1	5
CARILLON	Male	C. torquatus	Familiar	Yawn	M	3	0	0,506	0.125	1	7
CHIPIE	Female	C. torquatus	Familiar	Yawn	A	8	0.006	0,217	0	1	7
CHIPSE	Female	C. torquatus	Familiar	Yawn	M	6	0	0,085	0.125	1	2
ELKY	Male	C. torquatus	Familiar	Yawn	A	5	0.147	0,534	0.125	1	7
GEORGE	Male	C. torquatus	Familiar	Yawn	M	8	0.001	0,21	0	1	2
ISBA	Male	C. torquatus	Familiar	Yawn	A	6	0.058	0,221	0	1	4
JULIE	Female	C. torquatus	Familiar	Yawn	M	5	0	0,151	0	1	1
KAMEL	Male	C. torquatus	Familiar	Yawn	A	5	0.001	0,336	0	1	2
KARGI	Male	C. torquatus	Familiar	Yawn	M	7	0.009	0,22	0	1	1
LUPA	Male	C. torquatus	Familiar	Yawn	M	4	0.116	0,159	0	1	1
MAILLETTE	Female	C. torquatus	Familiar	Yawn	A	6	0	0,23	0.125	1	2
MANY	Female	C. torquatus	Familiar	Yawn	M	8	0.006	0,04	0	1	2
PIRATE	Male	C. torquatus	Familiar	Yawn	M	3	0.066	0,49	0.375	1	2
ROBY	Male	C. torquatus	Familiar	Yawn	A	8	0.012	0,136	0	1	1
TIPS	Male	C. torquatus	Familiar	Yawn	A	7	0.094	0,499	0	1	9
TRISKELLE	Female	C. torquatus	Familiar	Yawn	M	1	0.027	0,389	0	1	2
BELL	Female	C. torquatus	Unfamiliar	Control	M	6	0.067	0,226	0	1	1
CARILLON	Male	C. torquatus	Unfamiliar	Control	A	6	0.006	0,455	0	1	3
CHIPIE	Female	C. torquatus	Unfamiliar	Control	M	5	0.037	0,59	0.375	0	0
CHIPSE	Female	C. torquatus	Unfamiliar	Control	M	8	0.025	0,178	0	1	1
ELKY	Male	C. torquatus	Unfamiliar	Control	A	6	0.025	0,792	0.125	0	0
GEORGE	Male	C. torquatus	Unfamiliar	Control	A	1	0	0,571	1.125	0	0
ISBA	Male	C. torquatus	Unfamiliar	Control	M	7	0.14	0,513	0.125	0	0
JULIE	Female	C. torquatus	Unfamiliar	Control	A	4	0	0,281	0	0	0
KAMEL	Male	C. torquatus	Unfamiliar	Control	A	2	0.013	0,766	0	0	0
KARGI	Male	C. torquatus	Unfamiliar	Control	A	6	0.12	0,611	0.125	0	0
LUPA	Male	C. torquatus	Unfamiliar	Control	M	2	0.008	0,041	0.25	0	0
MAILLETTE	Female	C. torquatus	Unfamiliar	Control	A	7	0	0,36	0	0	0
MANY	Female	C. torquatus	Unfamiliar	Control	A	5	0.012	0,038	0	0	0
PIRATE	Male	C. torquatus	Unfamiliar	Control	M	8	0	0,155	0.625	1	2
ROBY	Male	C. torquatus	Unfamiliar	Control	M	6	0.008	0,554	0.375	1	1
TIPS	Male	C. torquatus	Unfamiliar	Control	A	8	0.006	0,536	0.125	1	3
TRISKELLE	Female	C. torquatus	Unfamiliar	Control	M	3	0.031	0,223	0	0	0
BELL	Female	C. torquatus	Unfamiliar	Yawn	M	8	0.254	0,242	0	0	0
CARILLON	Male	C. torquatus	Unfamiliar	Yawn	M	7	0	0,766	0.5	1	2
CHIPIE	Female	C. torquatus	Unfamiliar	Yawn	A	2	0	0,392	0.25	1	2
CHIPSE	Female	C. torquatus	Unfamiliar	Yawn	A	1	0.09	0,384	0	1	6
ELKY	Male	C. torquatus	Unfamiliar	Yawn	M	4	0.037	0,557	0.375	0	0
GEORGE	Male	C. torquatus	Unfamiliar	Yawn	A	2	0	0,522	0.625	1	1
ISBA	Male	C. torquatus	Unfamiliar	Yawn	A	3	0.065	0,618	0.125	1	1
JULIE	Female	C. torquatus	Unfamiliar	Yawn	M	2	0.079	0,195	0	0	0
KAMEL	Male	C. torquatus	Unfamiliar	Yawn	M	4	0.033	0,704	0.125	1	4
KARGI	Male	C. torquatus	Unfamiliar	Yawn	A	1	0.124	0,117	0.125	1	2
LUPA	Male	C. torquatus	Unfamiliar	Yawn	M	3	0.08	0,167	0	0	0
MAILLETTE	Female	C. torquatus	Unfamiliar	Yawn	M	4	0	0,775	0	1	1
MANY	Female	C. torquatus	Unfamiliar	Yawn	A	1	0.013	0,06	0	1	1
PIRATE	Male	C. torquatus	Unfamiliar	Yawn	A	6	0.01	0,214	0	1	2
ROBY	Male	C. torquatus	Unfamiliar	Yawn	M	4	0.003	0,806	0.375	1	3
TIPS	Male	C. torquatus	Unfamiliar	Yawn	M	6	0	0,786	0	1	8
TRISKELLE	Female	C. torquatus	Unfamiliar	Yawn	A	7	0.089	0,319	0	0	0
